# Supplementary material for: Changes in Triacylglycerols Content and Quality Control Implications of Coix Seeds during Processing and Storage
Source: Foods. 2022 Aug 16;11(16):2462. doi: 10.3390/foods11162462 (PMC9407508; doi:10.3390/foods11162462)
Supplement: Supplementary file 1 [file foods-11-02462-s001.zip]

Archive with 1 entries (1 files):
- foods-1825741-supplementary.pdf
